# Supplementary material for: Gas and Steam Permeation Properties of Cation-Exchanged ZSM-5 Membrane
Source: Membranes (Basel). 2025 Mar 1;15(3):70. doi: 10.3390/membranes15030070 (PMC11943978; doi:10.3390/membranes15030070)
Supplement: Supplementary file 1 [file membranes-15-00070-s001.zip]

Archive with 1 entries (1 files):
- membranes-3464332-supplementary.pdf
